# Supplementary material for: Genome-Wide Gene Expression Disturbance by Single A1/C1 Chromosome Substitution in Brassica rapa Restituted From Natural B. napus
Source: Front Plant Sci. 2018 Mar 20;9:377. doi: 10.3389/fpls.2018.00377 (PMC5870043; doi:10.3389/fpls.2018.00377)
Supplement: TABLE S1 — Trans-effects across all disomic chromosomes in the comparison of RBR vs. C1 and RBR vs. Cs1. [file Table_1.xlsx]

## Sheet: Sheet1
Table S1 Trans-effects across all disomic chromosomes in the comparison of RBR vs. C1 and RBR vs. Cs1.
					Table S1 Trans-effects across all disomic chromosomes in the comparison of RBR vs. C1 and RBR vs. Cs1.
						RBR vs. C1				RBR vs. Cs1
					Chro	DEGs	Total genes	Ratio (%)		DEGs	Total genes	Ratio (%)
					A01	248	3740	6.63AB		—	3740	—
					A02	202	3717	5.43B		431	3717	11.60B
					A03	444	6076	7.31A		891	6076	14.66A
					A04	150	2973	5.05B		364	2973	12.24AB
					A05	252	3750	6.72AB		522	3750	13.92AB
					A06	243	4099	5.93AB		584	4099	14.25A
					A07	225	3927	5.73AB		585	3927	14.90A
					A08	189	3177	5.95AB		425	3177	13.38AB
					A09	358	5728	6.25AB		776	5728	13.55AB
					A10	197	3064	6.43AB		422	3064	13.77AB
					A, B Groups extremely significantly different detected by chip-seq, p<0.001.
